# Supplementary material for: catena-Poly[[tetra­aqua­cadmium]-μ-5,5′-(1,4-phenyl­ene)di(tetra­zol-2-ido)-κ2 N 2:N 2′]
Source: Acta Crystallogr Sect E Struct Rep Online. 2013 Apr 20;69(Pt 5):m283. doi: 10.1107/S1600536813010441 (PMC3647818; doi:10.1107/S1600536813010441)
Supplement: Supplementary file 1 [file e-69-0m283-sup1.cif]

##############################################################################
#                                                                            #
# This CIF contains the data in a paper accepted for publication in          #
# Acta Crystallographica Section E. It conforms to the requirements of       #
# Notes for Authors for Acta Crystallographica Section E, and has been       #
# peer reviewed under the auspices of the IUCr Commission on Journals.       #
#                                                                            #
# Full details of the Crystallographic Information File format               #
# are given in the paper "The Crystallographic Information File (CIF):       #
# a New Standard Archive File for Crystallography" by S. R. Hall, F. H.      #
# Allen and I. D. Brown [Acta Cryst. (1991), A47, 655-685].                  #
#                                                                            #
# The current version of the core CIF dictionary is obtainable from          #
# ftp://ftp.iucr.org/pub/cif_core.dic.                                       #
#                                                                            #
# Software is freely available for graphical display of the structure(s)     #
# in this CIF. For information consult the CIF software page                 #
# http://www.iucr.org/resources/cif/software.                                #
#                                                                            #
# This file may be used for bona fide research purposes within the           #
# scientific community so long as proper attribution is given to the journal # 
# article from which it was obtained.                                        #
#                                                                            #
##############################################################################
data_I
_audit_creation_method     SHELXL-97
_chemical_name_systematic
;\
<i>catena</i>-Poly[[tetraaquacadmium]-\m-5,5'-(1,4-phenylene)di(tetrazol-\
2-ido)-\k^2^<i>N</i>^2^:<i>N</i>^2'^]
;
_chemical_name_common     ?
_chemical_formula_moiety     'C8 H12 Cd N8 O4'
_chemical_formula_sum     'C8 H12 Cd N8 O4'
_chemical_formula_iupac     '[Cd (C8 H4 N8) (H2 O)4]'
_chemical_formula_weight     396.66
_chemical_melting_point     ?
_symmetry_cell_setting     monoclinic
_symmetry_space_group_name_H-M     'P 21/n'
_symmetry_space_group_name_hall     '-P 2yn'
loop_
    _symmetry_equiv_pos_as_xyz
    'x, y, z'
    '-x+1/2, y+1/2, -z+1/2'
    '-x, -y, -z'
    'x-1/2, -y-1/2, z-1/2'
_cell_length_a     5.3188(4)
_cell_length_b     11.1525(14)
_cell_length_c     12.0279(8)
_cell_angle_alpha     90.00
_cell_angle_beta     101.256(7)
_cell_angle_gamma     90.00
_cell_volume     699.75(11)
_cell_formula_units_Z     2
_cell_measurement_reflns_used     739
_cell_measurement_theta_min     3.4472
_cell_measurement_theta_max     29.0927
_cell_measurement_temperature     293(2)
_cell_special_details
;
2013-04-07 # Formatted by publCIF
;
_exptl_crystal_description     prism
_exptl_crystal_colour     yellow
_exptl_crystal_size_max     0.25
_exptl_crystal_size_mid     0.20
_exptl_crystal_size_min     0.15
_exptl_crystal_density_diffrn     1.883
_exptl_crystal_density_meas     ?
_exptl_crystal_density_method     'not measured'
_exptl_crystal_F_000     392
_exptl_absorpt_coefficient_mu     1.591
_exptl_absorpt_correction_type     multi-scan
_exptl_absorpt_process_details
;
(<i>CrysAlis PRO</i>; Agilent, 2012)
;
_exptl_absorpt_correction_T_min     0.6918
_exptl_absorpt_correction_T_max     0.7963
_exptl_special_details     ?
_diffrn_ambient_temperature     293(2)
_diffrn_radiation_type     MoK\a
_diffrn_radiation_wavelength     0.71073
_diffrn_radiation_source     'fine-focus sealed tube'
_diffrn_radiation_monochromator     graphite
_diffrn_measurement_device_type     'Agilent Xcalibur (Eos, Gemini)'
_diffrn_measurement_method     '\w scans'
_diffrn_detector_area_resol_mean     16.0710
_diffrn_reflns_number     2351
_diffrn_reflns_av_R_equivalents     0.0329
_diffrn_reflns_av_sigmaI/netI     0.0603
_diffrn_reflns_theta_min     3.45
_diffrn_reflns_theta_max     25.00
_diffrn_reflns_theta_full     25.00
_diffrn_measured_fraction_theta_max     0.998
_diffrn_measured_fraction_theta_full     0.998
_diffrn_reflns_limit_h_min     -5
_diffrn_reflns_limit_h_max     6
_diffrn_reflns_limit_k_min     -5
_diffrn_reflns_limit_k_max     13
_diffrn_reflns_limit_l_min     -13
_diffrn_reflns_limit_l_max     14
_diffrn_standards_number     2904
_diffrn_standards_interval_count     ?
_diffrn_standards_interval_time     ?
_diffrn_standards_decay_%     ?
_refine_special_details
;
Refinement of <i>F</i>^2^ against ALL reflections. The weighted <i>R</i>-factor
<i>wR</i> and goodness of fit <i>S</i> are based on <i>F</i>^2^, conventional
<i>R</i>-factors <i>R</i> are based on <i>F</i>, with <i>F</i> set to zero for
negative <i>F</i>^2^. The threshold expression of <i>F</i>^2^ >
\s(<i>F</i>^2^) is used only for calculating <i>R</i>-factors(gt) <i>etc</i>.
and is not relevant to the choice of reflections for refinement.
<i>R</i>-factors based on <i>F</i>^2^ are statistically about twice as large
as those based on <i>F</i>, and <i>R</i>- factors based on ALL data will be
even larger.
;
_reflns_number_total     1237
_reflns_number_gt     895
_reflns_threshold_expression     I>2sigma(I)
_refine_ls_structure_factor_coef     Fsqd
_refine_ls_matrix_type     full
_refine_ls_R_factor_all     0.0629
_refine_ls_R_factor_gt     0.0399
_refine_ls_wR_factor_gt     0.0763
_refine_ls_wR_factor_ref     0.0846
_refine_ls_goodness_of_fit_ref     1.045
_refine_ls_restrained_S_all     1.045
_refine_ls_number_reflns     1237
_refine_ls_number_parameters     99
_refine_ls_number_restraints     0
_refine_ls_number_constraints     ?
_refine_ls_hydrogen_treatment     constr
_refine_ls_weighting_scheme     calc
_refine_ls_weighting_details
                 'calc w=1/[\s^2^(Fo^2^)+(0.0301P)^2^] where P=(Fo^2^+2Fc^2^)/3'
_atom_sites_solution_hydrogens     geom
_atom_sites_solution_primary     direct
_atom_sites_solution_secondary     difmap
_refine_ls_shift/su_max     0.000
_refine_ls_shift/su_mean     0.000
_refine_diff_density_max     0.618
_refine_diff_density_min     -0.527
_refine_ls_extinction_method     none
_refine_ls_extinction_coef     ?
loop_
    _atom_type_symbol
    _atom_type_description
    _atom_type_scat_dispersion_real
    _atom_type_scat_dispersion_imag
    _atom_type_scat_source
    'C' 'C' 0.0033 0.0016
                         'International Tables Vol C Tables 4.2.6.8 and 6.1.1.4'
    'H' 'H' 0.0000 0.0000
                         'International Tables Vol C Tables 4.2.6.8 and 6.1.1.4'
    'Cd' 'Cd' -0.8075 1.2024
                         'International Tables Vol C Tables 4.2.6.8 and 6.1.1.4'
    'N' 'N' 0.0061 0.0033
                         'International Tables Vol C Tables 4.2.6.8 and 6.1.1.4'
    'O' 'O' 0.0106 0.0060
                         'International Tables Vol C Tables 4.2.6.8 and 6.1.1.4'
_computing_data_collection     '<i>CrysAlis PRO</i> (Agilent, 2012)'
_computing_cell_refinement     '<i>CrysAlis PRO</i> (Agilent, 2012)'
_computing_data_reduction     '<i>CrysAlis PRO</i> (Agilent, 2012)'
_computing_structure_solution     'SHELXS97 (Sheldrick, 2008)'
_computing_structure_refinement     'SHELXL97 (Sheldrick, 2008)'
_computing_molecular_graphics     '<i>DIAMOND</i> (Brandenburg & Putz, 2006)'
_computing_publication_material     'SHELXTL (Sheldrick, 2008)'
loop_
    _atom_site_type_symbol
    _atom_site_label
    _atom_site_fract_x
    _atom_site_fract_y
    _atom_site_fract_z
    _atom_site_U_iso_or_equiv
    _atom_site_adp_type
    _atom_site_calc_flag
    _atom_site_refinement_flags
    _atom_site_occupancy
    _atom_site_symmetry_multiplicity
    _atom_site_disorder_assembly
    _atom_site_disorder_group
    Cd Cd1 0.5000 0.5000 0.5000 0.0273(2) Uani d S 1 2 . .
    O O1 0.7271(6) 0.6312(4) 0.4040(3) 0.0365(10) Uani d . 1 1 . .
    H H1A 0.6261 0.6859 0.3696 0.055 Uiso d R 1 1 . .
    H H1B 0.7918 0.5921 0.3544 0.055 Uiso d R 1 1 . .
    N N1 0.0067(7) 0.5049(4) 0.2701(3) 0.0266(10) Uani d . 1 1 . .
    N N4 0.0598(8) 0.3375(4) 0.1802(4) 0.0369(12) Uani d . 1 1 . .
    C C2 -0.2949(9) 0.4694(5) 0.0882(4) 0.0279(13) Uani d . 1 1 . .
    C C4 -0.3166(9) 0.4199(5) -0.0197(4) 0.0333(13) Uani d . 1 1 . .
    H H4 -0.1933 0.3658 -0.0335 0.040 Uiso calc R 1 1 . .
    N N2 0.2066(7) 0.4426(4) 0.3287(4) 0.0327(11) Uani d . 1 1 . .
    C C1 -0.0782(9) 0.4371(5) 0.1798(4) 0.0286(12) Uani d . 1 1 . .
    N N3 0.2401(8) 0.3426(4) 0.2768(4) 0.0403(12) Uani d . 1 1 . .
    O O2 0.2732(8) 0.6693(4) 0.5307(4) 0.0659(14) Uani d . 1 1 . .
    H H2A 0.3484 0.7038 0.5914 0.099 Uiso d R 1 1 . .
    H H2B 0.1225 0.6488 0.5376 0.099 Uiso d R 1 1 . .
    C C3 -0.4828(10) 0.5505(5) 0.1061(4) 0.0342(13) Uani d . 1 1 . .
    H H3 -0.4724 0.5849 0.1773 0.041 Uiso calc R 1 1 . .
loop_
    _atom_site_aniso_label
    _atom_site_aniso_U_11
    _atom_site_aniso_U_22
    _atom_site_aniso_U_33
    _atom_site_aniso_U_12
    _atom_site_aniso_U_13
    _atom_site_aniso_U_23
    Cd1 0.0262(3) 0.0279(3) 0.0244(3) 0.0008(3) -0.0036(2) -0.0009(3)
    O1 0.034(2) 0.041(3) 0.034(2) 0.0078(17) 0.0051(18) 0.0042(19)
    N1 0.021(2) 0.036(3) 0.019(2) 0.005(2) -0.0059(17) 0.001(2)
    N4 0.039(3) 0.033(3) 0.031(3) 0.008(2) -0.013(2) -0.005(2)
    C2 0.023(3) 0.034(4) 0.024(3) -0.003(2) -0.002(2) 0.001(2)
    C4 0.030(3) 0.036(4) 0.030(3) 0.008(3) -0.004(2) -0.002(3)
    N2 0.031(2) 0.039(3) 0.025(2) 0.001(2) -0.004(2) 0.001(2)
    C1 0.027(3) 0.035(3) 0.020(3) 0.000(3) -0.002(2) 0.002(3)
    N3 0.042(3) 0.036(3) 0.034(3) 0.005(2) -0.014(2) -0.003(2)
    O2 0.047(2) 0.062(3) 0.084(4) 0.001(2) 0.001(2) -0.019(3)
    C3 0.039(3) 0.041(4) 0.018(3) 0.006(3) -0.006(2) -0.006(3)
_geom_special_details
;
All e.s.d.'s (except the e.s.d. in the dihedral angle between two l.s. planes)
are estimated using the full covariance matrix. The cell e.s.d.'s are taken
into account individually in the estimation of e.s.d.'s in distances, angles
and torsion angles; correlations between e.s.d.'s in cell parameters are only
used when they are defined by crystal symmetry. An approximate (isotropic)
treatment of cell e.s.d.'s is used for estimating e.s.d.'s involving l.s.
planes.
;
loop_
    _geom_bond_atom_site_label_1
    _geom_bond_atom_site_label_2
    _geom_bond_site_symmetry_2
    _geom_bond_distance
    _geom_bond_publ_flag
    Cd1 O2 3_666 2.309(4) ?
    Cd1 O2 . 2.309(4) ?
    Cd1 O1 . 2.340(3) ?
    Cd1 O1 3_666 2.340(3) ?
    Cd1 N2 . 2.416(4) ?
    Cd1 N2 3_666 2.416(4) ?
    O1 H1A . 0.8631 ?
    O1 H1B . 0.8625 ?
    N1 C1 . 1.328(6) ?
    N1 N2 . 1.348(6) ?
    N4 C1 . 1.331(6) ?
    N4 N3 . 1.355(5) ?
    C2 C4 . 1.394(7) ?
    C2 C3 . 1.396(7) ?
    C2 C1 . 1.475(7) ?
    C4 C3 3_465 1.377(7) ?
    C4 H4 . 0.9300 ?
    N2 N3 . 1.307(6) ?
    O2 H2A . 0.8527 ?
    O2 H2B . 0.8526 ?
    C3 C4 3_465 1.377(7) ?
    C3 H3 . 0.9300 ?
loop_
    _geom_angle_atom_site_label_1
    _geom_angle_atom_site_label_2
    _geom_angle_atom_site_label_3
    _geom_angle_site_symmetry_1
    _geom_angle_site_symmetry_3
    _geom_angle
    _geom_angle_publ_flag
    O2 Cd1 O2 3_666 . 179.9990(10)
                                 ?
    O2 Cd1 O1 3_666 . 95.51(15) ?
    O2 Cd1 O1 . . 84.49(15) ?
    O2 Cd1 O1 3_666 3_666 84.49(15) ?
    O2 Cd1 O1 . 3_666 95.51(15) ?
    O1 Cd1 O1 . 3_666 180.0 ?
    O2 Cd1 N2 3_666 . 85.26(16) ?
    O2 Cd1 N2 . . 94.74(16) ?
    O1 Cd1 N2 . . 93.12(13) ?
    O1 Cd1 N2 3_666 . 86.88(13) ?
    O2 Cd1 N2 3_666 3_666 94.74(16) ?
    O2 Cd1 N2 . 3_666 85.26(16) ?
    O1 Cd1 N2 . 3_666 86.88(13) ?
    O1 Cd1 N2 3_666 3_666 93.12(13) ?
    N2 Cd1 N2 . 3_666 180.0(3) ?
    Cd1 O1 H1A . . 110.2 ?
    Cd1 O1 H1B . . 109.8 ?
    H1A O1 H1B . . 108.7 ?
    C1 N1 N2 . . 104.0(4) ?
    C1 N4 N3 . . 105.4(4) ?
    C4 C2 C3 . . 117.9(5) ?
    C4 C2 C1 . . 120.6(4) ?
    C3 C2 C1 . . 121.4(5) ?
    C3 C4 C2 3_465 . 121.3(5) ?
    C3 C4 H4 3_465 . 119.4 ?
    C2 C4 H4 . . 119.4 ?
    N3 N2 N1 . . 110.9(4) ?
    N3 N2 Cd1 . . 120.5(3) ?
    N1 N2 Cd1 . . 128.4(3) ?
    N1 C1 N4 . . 111.9(4) ?
    N1 C1 C2 . . 124.3(5) ?
    N4 C1 C2 . . 123.8(5) ?
    N2 N3 N4 . . 107.8(4) ?
    Cd1 O2 H2A . . 109.5 ?
    Cd1 O2 H2B . . 109.1 ?
    H2A O2 H2B . . 109.3 ?
    C4 C3 C2 3_465 . 120.8(5) ?
    C4 C3 H3 3_465 . 119.6 ?
    C2 C3 H3 . . 119.6 ?
loop_
    _geom_hbond_atom_site_label_D
    _geom_hbond_atom_site_label_H
    _geom_hbond_atom_site_label_A
    _geom_hbond_site_symmetry_A
    _geom_hbond_distance_DH
    _geom_hbond_distance_HA
    _geom_hbond_distance_DA
    _geom_hbond_angle_DHA
    O1 H1B N1 1_655 0.86 1.93 2.779(5) 167
    O1 H1A N4 2 0.86 1.99 2.836(6) 166
    O2 H2A N3 3_666 0.85 2.49 3.121(6) 131
    O2 H2B O1 1_455 0.85 2.39 3.035(6) 133
data_global
_journal_date_recd_electronic     2013-04-09
_journal_date_accepted     2013-04-17
_journal_name_full     'Acta Crystallographica, Section E'
_journal_year     2013
_journal_volume     69
_journal_issue      5
_journal_page_first     m283
_journal_page_last     m283
_journal_paper_category     QM
_journal_paper_doi     10.1107/S1600536813010441
_journal_coeditor_code     CV5403
_publ_contact_author_name     'Q. Dang'
_publ_contact_author_address
;
School of Chemistry & Material Science
Shanxi Normal University
Linfen 041004
People's Republic of China
;
_publ_contact_author_email     dangqq820116@yahoo.cn
_publ_contact_author_fax     ?
_publ_contact_author_phone      863572058105
_publ_section_title
;\
<i>catena</i>-Poly[[tetraaquacadmium]-\m-5,5'-(1,4-phenylene)di(tetrazol-2-ido)\
-\k^2^<i>N</i>^2^:<i>N</i>^2'^]
;
loop_
    _publ_author_name
    _publ_author_address
    'Qinqin Dang'
;
School of Chemistry & Material Science
Shanxi Normal University
Linfen 041004,
People's Republic of China
;
    'Caiyun, Han'
;
School of Chemistry & Material Science
Shanxi Normal University
Linfen 041004,
People's Republic of China
;
