# Supplementary material for: catena-Poly[[tetra­aqua­cadmium]-μ-5,5′-(1,4-phenyl­ene)di(tetra­zol-2-ido)-κ2 N 2:N 2′]
Source: Acta Crystallogr Sect E Struct Rep Online. 2013 Apr 20;69(Pt 5):m283. doi: 10.1107/S1600536813010441 (PMC3647818; doi:10.1107/S1600536813010441)
Supplement: Supplementary file 2 [file e-69-0m283-Isup2.hkl]

# 
# h,k,l, Fc-squared, Fo-squared, sigma(Fo-squared) and status flag 
# 
data_I
_shelx_title ' CF solution in P21/n' 
_shelx_refln_list_code          4 
_shelx_F_calc_maximum      150.16 
_exptl_crystal_F_000       392.00 
_reflns_d_resolution_high  0.8409 
 
loop_ 
 _symmetry_equiv_pos_as_xyz 
 'x, y, z' 
 '-x+1/2, y+1/2, -z+1/2' 
 '-x, -y, -z' 
 'x-1/2, -y-1/2, z-1/2' 
 
_cell_length_a     5.3188 
_cell_length_b    11.1525 
_cell_length_c    12.0279 
_cell_angle_alpha  90.000 
_cell_angle_beta  101.256 
_cell_angle_gamma  90.000 
 
_shelx_F_squared_multiplier     1.000 
 
loop_ 
 _refln_index_h 
 _refln_index_k 
 _refln_index_l 
 _refln_F_squared_calc 
 _refln_F_squared_meas 
 _refln_F_squared_sigma 
 _refln_observed_status 
   2   0   0      826.36      856.57     32.48 o 
   4   0   0     5919.23     6138.33    140.35 o 
   6   0   0      411.99      400.13     81.51 o 
   1   1   0     4111.04     4038.36     42.55 o 
   2   1   0      179.91      186.43      9.76 o 
   3   1   0     1464.49     1443.81     34.41 o 
   4   1   0       26.71       18.56      8.73 o 
   5   1   0     1437.48     1549.79     70.81 o 
   6   1   0       14.68       69.65     36.30 o 
   0   2   0    22546.65    21589.56    198.08 o 
   1   2   0      363.39      444.43     16.66 o 
   2   2   0     7435.96     7245.58     75.08 o 
   3   2   0       63.08       59.99     12.20 o 
   4   2   0     2393.12     2403.97     68.79 o 
   5   2   0       83.23       55.60     21.97 o 
   6   2   0      831.23      905.63    120.78 o 
   1   3   0     5579.50     5876.42     84.17 o 
   2   3   0        8.61        6.11      4.58 o 
   3   3   0     2785.74     2697.41     76.52 o 
   4   3   0      266.63      245.03     23.54 o 
   5   3   0      575.41      615.20    132.83 o 
   6   3   0        3.98        0.00     19.56 o 
   0   4   0     1805.24     1930.79     85.41 o 
   1   4   0       75.96      128.76     27.91 o 
   2   4   0     8876.27     8796.75    128.62 o 
   3   4   0      131.49      110.57     14.39 o 
   4   4   0     1270.04     1165.38     96.56 o 
   5   4   0        7.24        0.61     25.35 o 
   1   5   0     2207.65     2130.13    108.45 o 
   2   5   0        7.13        5.46      7.72 o 
   3   5   0     1236.03     1179.54     94.90 o 
   4   5   0      453.67      527.88     70.17 o 
   5   5   0      408.53      513.10     56.74 o 
   0   6   0     7588.41     7564.32    207.36 o 
   1   6   0      390.54      361.73     50.12 o 
   2   6   0     2113.34     1984.28     68.03 o 
   3   6   0       40.30       33.05     13.20 o 
   4   6   0     2052.07     1992.09    140.07 o 
   5   6   0       22.42       14.43     20.66 o 
   1   7   0     1335.65     1315.27     67.92 o 
   2   7   0       57.73       57.76     13.40 o 
   3   7   0      632.45      638.22     43.65 o 
   4   7   0       75.19       59.36     30.99 o 
   5   7   0      349.29      304.80     62.77 o 
   0   8   0      992.51      991.52     89.70 o 
   1   8   0       39.94        9.03     12.57 o 
   2   8   0     1591.97     1587.19     57.92 o 
   3   8   0        7.42       19.00      9.99 o 
   4   8   0      794.29      771.12     98.22 o 
   1   9   0     1455.76     1481.82     87.78 o 
   2   9   0        0.67        0.00      9.99 o 
   3   9   0      437.47      401.12     45.05 o 
   4   9   0        9.18        0.21     15.94 o 
   0  10   0      249.41      163.56     44.12 o 
   1  10   0       13.78       21.74     16.89 o 
   2  10   0     1351.43     1468.57     88.99 o 
   3  10   0        4.09        4.97     14.44 o 
   4  10   0      264.80      264.88     63.63 o 
   1  11   0      506.19      624.06     62.10 o 
   2  11   0        8.91       15.31     15.96 o 
   3  11   0      209.71      234.88     39.63 o 
   0  12   0      886.08     1044.45    119.09 o 
   1  12   0       50.93       14.35     46.46 o 
   2  12   0      596.74      587.81     63.44 o 
   1  13   0      188.81      293.36     47.99 o 
  -5   0   1      554.98      659.24     88.69 o 
  -3   0   1     2728.04     2701.33     55.66 o 
  -1   0   1     6984.73     6810.81    116.07 o 
   1   0   1     4450.08     4422.02     72.41 o 
   3   0   1     3723.63     4224.98    139.82 o 
   5   0   1      376.12      369.71     42.62 o 
  -6   1   1      105.32      151.37     36.00 o 
  -5   1   1        0.15        0.00     10.39 o 
  -4   1   1     3080.28     3153.33     71.49 o 
  -3   1   1       34.69       44.82      5.80 o 
  -2   1   1     1087.65     1087.48     17.70 o 
  -1   1   1     1810.98     1913.45     29.16 o 
   1   1   1      416.11      395.17     15.72 o 
   2   1   1     3558.20     3542.72     54.90 o 
   3   1   1       37.76       31.97     12.19 o 
   4   1   1     1391.61     1430.96     51.79 o 
   5   1   1        9.90        6.03      8.38 o 
   6   1   1      690.81      723.40    109.47 o 
  -6   2   1       44.36       26.83     27.06 o 
  -5   2   1      211.48      206.89     31.33 o 
  -4   2   1       26.65       18.66      6.50 o 
  -3   2   1     2885.50     2706.65     49.75 o 
  -2   2   1      185.78      184.39      9.65 o 
  -1   2   1     2361.81     2335.60     52.64 o 
   0   2   1     1959.45     2093.91     64.46 o 
   1   2   1     3576.40     3561.97     61.72 o 
   2   2   1        0.46        3.60      5.28 o 
   3   2   1     4702.34     4755.97    107.76 o 
   4   2   1        7.37        0.00     14.18 o 
   5   2   1      485.07      527.85     52.54 o 
   6   2   1       12.53       33.23     30.89 o 
  -6   3   1      530.90      600.43     98.66 o 
  -5   3   1        6.35        0.00     12.74 o 
  -4   3   1     1070.09     1023.22     44.67 o 
  -3   3   1      246.64      226.80     20.04 o 
  -2   3   1    11452.59    11332.01    103.78 o 
  -1   3   1     4829.25     5195.65     67.89 o 
   0   3   1      671.91      716.17     46.19 o 
   1   3   1      392.87      483.33     29.87 o 
   2   3   1     7250.11     7192.47     91.29 o 
   3   3   1      101.95       88.20     12.86 o 
   4   3   1      456.98      506.83     47.99 o 
   5   3   1        1.14        0.00     15.18 o 
  -5   4   1      430.68      438.69     48.41 o 
  -4   4   1       42.18       56.97     23.47 o 
  -3   4   1     2272.35     2262.47     57.00 o 
  -2   4   1      164.20      214.69     22.86 o 
  -1   4   1     2997.55     3045.78     74.58 o 
   0   4   1       71.29       88.67     19.83 o 
   1   4   1     3769.11     3723.04     63.25 o 
   2   4   1       83.16      122.97     22.59 o 
   3   4   1     2771.31     2681.95     83.62 o 
   4   4   1      340.05      299.18     39.15 o 
   5   4   1      510.14      526.96     57.00 o 
  -5   5   1        0.03        0.00     20.83 o 
  -4   5   1      852.35      745.14     80.16 o 
  -3   5   1        2.19        6.78      5.86 o 
  -2   5   1     2303.48     2381.45     75.80 o 
  -1   5   1      463.66      385.17     30.57 o 
   0   5   1     5297.89     5096.28    155.64 o 
   1   5   1      281.16      301.36     43.99 o 
   2   5   1     3615.77     3618.37     76.92 o 
   3   5   1        1.06        8.55      8.21 o 
   4   5   1     1280.63     1182.06    106.73 o 
   5   5   1        0.54        0.00     22.50 o 
  -5   6   1     1180.70     1191.62    115.13 o 
  -4   6   1        2.87        0.00     28.63 o 
  -3   6   1     1873.21     1866.44     76.66 o 
  -2   6   1      109.44      128.25     16.50 o 
  -1   6   1     4731.43     4857.93    117.50 o 
   0   6   1      176.11      201.18     36.97 o 
   1   6   1     3330.94     3161.92    144.81 o 
   2   6   1      331.95      302.03     23.61 o 
   3   6   1      610.74      640.80     77.25 o 
   4   6   1        2.17        0.00     20.51 o 
   5   6   1      461.51      563.57     61.82 o 
  -5   7   1        6.39       55.11     30.02 o 
  -4   7   1      819.90      718.88     89.13 o 
  -3   7   1       21.63       29.61      9.97 o 
  -2   7   1      918.73      918.66     43.36 o 
  -1   7   1        4.50       25.24     13.51 o 
   0   7   1     4783.32     5176.74    133.46 o 
   1   7   1      237.80      184.19     39.51 o 
   2   7   1     1952.31     1985.00    104.37 o 
   3   7   1        4.80        3.20     21.63 o 
   4   7   1     1477.72     1674.92    140.27 o 
   5   7   1        0.01        0.51     17.32 o 
  -5   8   1      642.94      643.09     91.90 o 
  -4   8   1        0.76        0.00     20.61 o 
  -3   8   1     1431.41     1533.65     59.88 o 
  -2   8   1       70.02       60.01     13.45 o 
  -1   8   1     1366.60     1324.09     73.04 o 
   0   8   1      244.93      314.12     37.09 o 
   1   8   1     2669.59     2795.08    157.64 o 
   2   8   1       70.32       59.38     21.81 o 
   3   8   1      365.19      378.63     66.57 o 
   4   8   1       25.54       11.74     20.26 o 
  -4   9   1      451.01      364.75     71.46 o 
  -3   9   1       28.23       14.84     17.96 o 
  -2   9   1     2037.70     2142.85     75.08 o 
  -1   9   1        8.50        0.00     13.89 o 
   0   9   1     1750.08     1755.84     90.52 o 
   1   9   1       50.83       37.78     19.24 o 
   2   9   1     1570.57     1855.20    143.47 o 
   3   9   1       36.68        0.00     21.50 o 
   4   9   1      653.93      526.73     86.43 o 
  -4  10   1        1.89        0.00     27.84 o 
  -3  10   1      855.18      945.34     70.86 o 
  -2  10   1        9.69        8.62     10.66 o 
  -1  10   1      710.08      761.14     64.39 o 
   0  10   1      143.31      174.30     32.20 o 
   1  10   1     1350.99     1393.36     87.69 o 
   2  10   1        2.05        0.00     15.57 o 
   3  10   1      484.09      403.58     74.21 o 
  -3  11   1        0.39       16.08     21.57 o 
  -2  11   1      901.20     1008.38     78.66 o 
  -1  11   1       44.45        3.71     19.90 o 
   0  11   1      765.21      879.39     73.57 o 
   1  11   1      112.21      137.62     47.20 o 
   2  11   1      811.60      886.12    164.71 o 
   3  11   1        0.03        0.00     24.50 o 
  -2  12   1        5.87        0.07     25.00 o 
  -1  12   1      886.39      912.35     78.93 o 
   0  12   1       41.29       44.23     44.95 o 
   1  12   1      399.27      407.72     53.90 o 
   2  12   1        5.58       16.15     17.12 o 
  -1  13   1       34.02        1.97     39.05 o 
   0  13   1      391.85      466.95     59.82 o 
   1  13   1        0.03       10.14     15.84 o 
  -6   0   2      475.34      549.48     94.10 o 
  -4   0   2     2224.81     2229.82     53.13 o 
  -2   0   2      282.57      271.43     14.59 o 
   0   0   2     5256.66     5279.94     97.29 o 
   2   0   2     1423.00     1316.98     86.93 o 
   4   0   2      681.74      625.77     51.28 o 
  -6   1   2        7.78        0.00     33.93 o 
  -5   1   2     1956.22     2073.17    109.37 o 
  -4   1   2       14.40       13.96      3.88 o 
  -3   1   2     2942.25     2660.26     66.08 o 
  -2   1   2       24.38       16.37      5.38 o 
  -1   1   2    21515.42    22212.11    123.22 o 
   0   1   2      151.06      221.94     16.86 o 
   1   1   2    14374.46    14914.61    221.65 o 
   2   1   2       31.74       18.76      7.78 o 
   3   1   2     2250.07     2223.89     67.47 o 
   4   1   2       28.97       22.15      9.72 o 
   5   1   2     1654.87     1713.92     74.69 o 
  -6   2   2      433.91      445.28     82.78 o 
  -5   2   2       15.41       18.74     10.52 o 
  -4   2   2      815.25      797.72     27.22 o 
  -3   2   2        0.04        0.89      6.17 o 
  -2   2   2     2523.41     2471.12     43.04 o 
  -1   2   2     6317.88     6351.29     47.72 o 
   0   2   2     3879.96     3901.94     52.46 o 
   1   2   2      744.63      682.68     35.94 o 
   2   2   2     3280.00     3284.41     72.81 o 
   3   2   2      948.96     1057.70     61.29 o 
   4   2   2     1443.89     1521.39    110.71 o 
   5   2   2       89.43       42.41     36.11 o 
  -6   3   2       26.50       28.34     28.20 o 
  -5   3   2     1576.35     1517.16     83.19 o 
  -4   3   2        8.55        8.80      5.89 o 
  -3   3   2     3008.52     2926.93     86.81 o 
  -2   3   2      230.08      242.85     12.48 o 
  -1   3   2    17302.80    17750.41    138.52 o 
   0   3   2        5.82       15.65     13.15 o 
   1   3   2     1510.54     1472.08     80.06 o 
   2   3   2        0.00        0.00      5.29 o 
   3   3   2     3846.86     3832.76    122.04 o 
   4   3   2        4.98        0.00     20.98 o 
   5   3   2      617.84      593.49     59.45 o 
  -6   4   2      342.56      357.38     77.16 o 
  -5   4   2      164.89      219.83     34.55 o 
  -4   4   2      441.18      411.50     46.04 o 
  -3   4   2       41.98       32.10      6.07 o 
  -2   4   2     3288.57     3141.10     54.49 o 
  -1   4   2        3.91        0.80      9.52 o 
   0   4   2     2863.18     2879.90     76.07 o 
   1   4   2      295.49      227.93     36.41 o 
   2   4   2     2462.95     2357.51     57.97 o 
   3   4   2      227.58      211.06     23.25 o 
   4   4   2     1589.12     1490.85     87.12 o 
   5   4   2       19.35        0.44     19.31 o 
  -5   5   2      809.14      705.51     81.97 o 
  -4   5   2       89.39       48.02     32.25 o 
  -3   5   2     1977.81     1988.56     54.40 o 
  -2   5   2      193.17      202.46     18.34 o 
  -1   5   2     6513.53     6691.52    164.70 o 
   0   5   2      386.08      391.40     45.69 o 
   1   5   2     4069.28     3864.95    151.31 o 
   2   5   2       36.71       52.63     22.22 o 
   3   5   2     3855.42     3871.22     96.23 o 
   4   5   2        7.07        8.75     12.40 o 
   5   5   2      916.54     1070.85     88.37 o 
  -5   6   2        4.89       43.19     26.68 o 
  -4   6   2      778.23      778.73     56.82 o 
  -3   6   2        2.40        5.01     10.41 o 
  -2   6   2     2026.51     2080.57     61.80 o 
  -1   6   2      236.09      195.60     36.79 o 
   0   6   2     1817.43     1605.49     98.11 o 
   1   6   2        1.54        3.11      8.56 o 
   2   6   2      748.74      873.82     84.62 o 
   3   6   2      280.16      247.65     49.20 o 
   4   6   2      599.81      528.07     78.12 o 
   5   6   2        0.00       21.96     27.84 o 
  -5   7   2      303.27      344.08     64.20 o 
  -4   7   2        7.16       10.01     10.37 o 
  -3   7   2     1927.06     1850.82     66.44 o 
  -2   7   2       53.70       42.25     12.35 o 
  -1   7   2     1379.95     1313.11     76.48 o 
   0   7   2       17.20        4.09     14.40 o 
   1   7   2     4368.07     4780.05    193.08 o 
   2   7   2       25.80       36.97     24.06 o 
   3   7   2     2053.99     2046.31    147.07 o 
   4   7   2       39.63        5.24     21.31 o 
   5   7   2      866.53     1101.49    125.39 o 
  -5   8   2        1.64        0.00     26.19 o 
  -4   8   2      402.08      392.21     42.48 o 
  -3   8   2        5.16        0.00      8.23 o 
  -2   8   2     1386.07     1485.85     60.38 o 
  -1   8   2      241.09      226.92     31.31 o 
   0   8   2     1656.67     1710.03    118.21 o 
   1   8   2       30.68        2.12     16.69 o 
   2   8   2      902.59      955.06     99.03 o 
   3   8   2      165.78      186.86     47.76 o 
   4   8   2      507.90      627.94     92.39 o 
  -4   9   2        2.96       16.52     24.22 o 
  -3   9   2     1311.06     1441.28     77.22 o 
  -2   9   2       16.27        7.84      9.81 o 
  -1   9   2      648.67      612.77     53.78 o 
   0   9   2       84.07       90.64     24.42 o 
   1   9   2     1628.03     1675.47    130.92 o 
   2   9   2      151.73      141.04     43.41 o 
   3   9   2      899.21      831.40    103.76 o 
   4   9   2       14.07        0.00     19.76 o 
  -4  10   2      209.11      188.27     52.66 o 
  -3  10   2       42.40       69.30     19.75 o 
  -2  10   2      521.70      516.41     41.05 o 
  -1  10   2      230.86      224.98     36.82 o 
   0  10   2     1259.98     1320.19     87.30 o 
   1  10   2       10.82        2.60     17.34 o 
   2  10   2      508.68      583.03     87.50 o 
   3  10   2        2.77        0.00     21.25 o 
  -3  11   2      448.25      367.65     74.59 o 
  -2  11   2       73.67       37.93     20.10 o 
  -1  11   2      817.55      863.08     72.61 o 
   0  11   2       26.76       16.99     18.88 o 
   1  11   2     1033.03     1225.67     87.98 o 
   2  11   2       75.24       67.83     24.00 o 
   3  11   2      595.06      638.38    100.66 o 
  -2  12   2      304.31      269.67     71.56 o 
  -1  12   2       31.18       32.74     17.73 o 
   0  12   2      362.03      430.01     54.31 o 
   1  12   2        4.17       15.48     18.39 o 
   2  12   2      257.96      203.07     39.77 o 
  -1  13   2      500.67      502.06     74.04 o 
   0  13   2        3.87       10.59     15.10 o 
  -5   0   3      784.25      856.69     97.55 o 
  -3   0   3     5945.55     5434.19    196.66 o 
  -1   0   3       73.67       72.86     10.57 o 
   1   0   3    16572.59    16516.19    171.06 o 
   3   0   3      702.74      690.99     50.71 o 
   5   0   3     2762.29     2984.27    129.93 o 
  -6   1   3      112.43      126.20     33.97 o 
  -5   1   3        3.07        0.00     27.76 o 
  -4   1   3     1608.61     1705.81     56.31 o 
  -3   1   3      385.26      371.22     23.16 o 
  -2   1   3     7650.36     7684.23     80.19 o 
  -1   1   3      736.80      700.93     16.17 o 
   0   1   3     5252.32     5449.40     95.72 o 
   1   1   3      598.62      638.51     24.76 o 
   2   1   3     9801.70    10702.66    137.52 o 
   3   1   3      239.69      221.20     23.16 o 
   4   1   3      835.38      953.78     53.26 o 
   5   1   3       11.88        0.00     17.15 o 
  -6   2   3        2.08       16.71     29.53 o 
  -5   2   3     1092.28     1057.36     78.36 o 
  -4   2   3       15.65        3.36      8.41 o 
  -3   2   3     3208.27     3459.81     75.41 o 
  -2   2   3       26.91       24.26      6.27 o 
  -1   2   3     8182.70     8006.98     53.60 o 
   0   2   3     1917.40     2153.64     43.80 o 
   1   2   3     6503.00     7169.99    115.67 o 
   2   2   3      276.08      313.44     30.77 o 
   3   2   3     3341.02     3447.15     91.52 o 
   4   2   3      202.34      121.30     26.20 o 
   5   2   3     1122.05     1107.58     82.36 o 
  -6   3   3      337.83      353.98     76.64 o 
  -5   3   3        0.21        0.00     18.33 o 
  -4   3   3      936.13      825.40     52.05 o 
  -3   3   3       20.77       16.81      9.40 o 
  -2   3   3     3193.52     3057.52     77.18 o 
  -1   3   3        2.92        5.35      4.64 o 
   0   3   3     2299.28     2301.34     43.37 o 
   1   3   3      386.29      416.07     47.46 o 
   2   3   3     3303.19     3201.96     69.90 o 
   3   3   3        5.37       12.76     10.89 o 
   4   3   3     1130.93     1150.03     76.61 o 
   5   3   3       55.20       89.52     26.18 o 
  -6   4   3       79.44      124.60     48.50 o 
  -5   4   3     1107.29     1207.29     97.22 o 
  -4   4   3        6.56        0.00     10.71 o 
  -3   4   3     1275.74     1258.69     62.37 o 
  -2   4   3     1454.56     1536.03     39.64 o 
  -1   4   3     9837.87    10017.57    106.14 o 
   0   4   3        1.82        0.00      3.81 o 
   1   4   3     3503.87     3591.37    142.50 o 
   2   4   3      220.52      180.79     14.44 o 
   3   4   3     3311.14     3161.39     86.10 o 
   4   4   3        1.03        0.00     15.29 o 
   5   4   3      573.45      574.29     62.97 o 
  -5   5   3        1.74       26.23     23.18 o 
  -4   5   3     1422.61     1462.99    162.58 o 
  -3   5   3       16.51       14.93      6.45 o 
  -2   5   3     1199.20     1241.14     44.46 o 
  -1   5   3      101.85       82.61     22.85 o 
   0   5   3     5532.58     5399.87     89.50 o 
   1   5   3       42.90       63.19     25.81 o 
   2   5   3     1386.89     1370.99    103.58 o 
   3   5   3      494.20      412.32     64.21 o 
   4   5   3      877.35      811.99     70.79 o 
   5   5   3        5.08        0.00     15.36 o 
  -5   6   3      433.19      359.21     61.80 o 
  -4   6   3       23.97       14.22     12.32 o 
  -3   6   3     1709.09     1752.93     55.51 o 
  -2   6   3      865.81      905.20     41.74 o 
  -1   6   3      889.81      850.25     67.64 o 
   0   6   3      226.06      210.32     38.53 o 
   1   6   3     5352.74     5698.01    203.93 o 
   2   6   3      111.58       98.23     34.29 o 
   3   6   3      618.19      631.90     81.37 o 
   4   6   3       19.91       46.27     25.31 o 
   5   6   3      926.28     1004.39     86.09 o 
  -5   7   3        5.95        0.00     16.68 o 
  -4   7   3     1090.22     1131.71     72.81 o 
  -3   7   3      367.58      331.69     26.99 o 
  -2   7   3      918.71      892.90     44.96 o 
  -1   7   3      152.72      141.29     31.28 o 
   0   7   3     2690.16     2766.49    140.42 o 
   1   7   3      158.96      136.13     35.80 o 
   2   7   3     1040.35     1012.07     98.66 o 
   3   7   3        3.63        0.00     16.50 o 
   4   7   3      364.94      329.46     67.11 o 
  -5   8   3      211.27      170.79     49.67 o 
  -4   8   3        3.43        2.65      8.53 o 
  -3   8   3     1476.08     1505.29     67.27 o 
  -2   8   3       13.44        4.24      8.63 o 
  -1   8   3     1617.75     1516.98     87.91 o 
   0   8   3        2.05       21.56     18.88 o 
   1   8   3     2649.19     2105.55    111.27 o 
   2   8   3       74.72       80.44     33.35 o 
   3   8   3     1006.08      930.43    107.73 o 
   4   8   3        9.91       19.15     31.22 o 
  -4   9   3      577.39      438.36     76.38 o 
  -3   9   3       85.08       56.21     13.34 o 
  -2   9   3      431.14      460.49     37.56 o 
  -1   9   3        1.30       11.47     14.74 o 
   0   9   3      712.86      695.46     83.00 o 
   1   9   3       19.38       36.85     28.28 o 
   2   9   3      414.15      407.03     70.04 o 
   3   9   3        0.01        0.00     17.52 o 
   4   9   3      385.80      509.64     90.21 o 
  -4  10   3       14.08        0.00     25.82 o 
  -3  10   3      535.80      470.67     50.56 o 
  -2  10   3       28.83       19.19     14.19 o 
  -1  10   3     1750.23     1810.41     98.54 o 
   0  10   3       12.99        2.11     16.38 o 
   1  10   3      658.69      620.62     86.79 o 
   2  10   3        3.60        0.00     30.46 o 
   3  10   3     1106.91     1065.71    125.00 o 
  -3  11   3        0.13       56.16     34.74 o 
  -2  11   3      500.56      468.86     42.08 o 
  -1  11   3       21.44       13.11     17.35 o 
   0  11   3      712.74      706.40    103.04 o 
   1  11   3        2.21       16.06     22.40 o 
   2  11   3      274.94      238.97     60.63 o 
  -2  12   3        0.25        0.00     22.63 o 
  -1  12   3      444.74      476.73     73.94 o 
   0  12   3       74.93       65.34     25.09 o 
   1  12   3      286.35      239.66     43.12 o 
   2  12   3       28.19        0.00     59.23 o 
  -6   0   4      634.76      644.42     95.57 o 
  -4   0   4     1488.39      951.03    282.22 o 
  -2   0   4     4198.17     4315.19     80.21 o 
   0   0   4     6048.13     6063.25    151.47 o 
   2   0   4     2783.14     2656.10     90.30 o 
   4   0   4     1872.42     1904.05     98.34 o 
  -6   1   4        5.34        0.00     17.68 o 
  -5   1   4      288.99      320.17     44.32 o 
  -4   1   4       99.92      109.35     18.61 o 
  -3   1   4     1886.48     1869.60     50.94 o 
  -2   1   4      706.37      663.38     21.31 o 
  -1   1   4      203.63      189.02     11.82 o 
   0   1   4      188.12      154.80     12.96 o 
   1   1   4     6470.03     6800.67     75.03 o 
   2   1   4      148.55      163.33     18.98 o 
   3   1   4      556.29      488.60     36.55 o 
   4   1   4        0.76        0.00     10.84 o 
   5   1   4      569.97      659.25     51.44 o 
  -6   2   4      830.49      992.88    120.19 o 
  -5   2   4       50.23       55.63     24.63 o 
  -4   2   4     1170.79     1147.22     48.82 o 
  -3   2   4      214.47      235.04     20.43 o 
  -2   2   4     9120.65     8523.45    173.97 o 
  -1   2   4      138.83      121.12      9.59 o 
   0   2   4     3556.36     3341.65     47.18 o 
   1   2   4     1633.80     1809.35    151.57 o 
   2   2   4     3271.20     3278.21    100.29 o 
   3   2   4        3.28        0.00      8.97 o 
   4   2   4     1130.16     1072.40     75.52 o 
   5   2   4       26.75       22.66     19.56 o 
  -6   3   4        0.20        0.00     35.65 o 
  -5   3   4      487.16      560.46     84.52 o 
  -4   3   4       54.25       35.87     12.67 o 
  -3   3   4       99.16       73.35     15.88 o 
  -2   3   4      743.00      749.78     21.20 o 
  -1   3   4     5045.51     4746.47    107.22 o 
   0   3   4       17.51       18.63      4.87 o 
   1   3   4      551.06      485.21     22.10 o 
   2   3   4      225.06      211.48     27.38 o 
   3   3   4     3144.48     3071.35     79.00 o 
   4   3   4       29.19       14.37     15.18 o 
   5   3   4      418.00      412.80     53.74 o 
  -6   4   4      558.02      656.45    104.39 o 
  -4   4   4     1168.08     1128.97     64.99 o 
  -3   4   4        0.18        0.00     16.78 o 
  -2   4   4     5739.09     5884.52     83.29 o 
  -1   4   4       60.81       83.53     11.40 o 
   0   4   4     4163.87     4223.32    127.99 o 
   1   4   4        0.17        0.00     15.88 o 
   2   4   4     2792.57     2404.54    118.73 o 
   3   4   4        7.90        3.74     13.36 o 
   4   4   4     1509.96     1386.85    105.72 o 
   5   4   4       17.43       23.62     59.80 o 
  -5   5   4      397.44      312.11     52.51 o 
  -4   5   4       47.25       50.94     17.22 o 
  -3   5   4     1443.94     1357.24    119.95 o 
  -2   5   4       10.39       13.74      6.31 o 
  -1   5   4     2766.72     2677.31    105.90 o 
   0   5   4       28.95       28.60      7.91 o 
   1   5   4     1040.38      921.43     81.07 o 
   2   5   4       34.15       32.63     21.64 o 
   3   5   4     1284.78     1297.80     79.64 o 
   4   5   4       42.62        8.32     14.10 o 
   5   5   4      312.75      309.88     49.18 o 
  -5   6   4        8.72        0.00     12.42 o 
  -4   6   4      963.13      993.32     67.15 o 
  -3   6   4        0.28        0.00      7.12 o 
  -2   6   4     1513.40     1553.17     56.19 o 
  -1   6   4       20.18       43.76     19.62 o 
   0   6   4     4395.61     4255.30     85.07 o 
   1   6   4       25.90       21.98     21.54 o 
   2   6   4     2762.99     2750.74    160.30 o 
   3   6   4       18.21       39.89     28.37 o 
   4   6   4     2010.00     1879.35    109.30 o 
  -5   7   4      162.71      109.43     26.14 o 
  -4   7   4       12.60       45.17     18.70 o 
  -3   7   4     2144.67     2187.88     83.54 o 
  -2   7   4       55.61       33.76     11.82 o 
  -1   7   4     1408.52     1557.27    101.29 o 
   0   7   4       26.47       30.62      9.34 o 
   1   7   4     1242.91     1018.46     95.36 o 
   2   7   4      204.06      179.41     47.53 o 
   3   7   4      737.31      791.70     97.21 o 
   4   7   4        7.21       11.07     41.44 o 
  -4   8   4      643.42      606.12     57.76 o 
  -3   8   4       14.44        0.00      8.40 o 
  -2   8   4     1950.23     1940.60     72.53 o 
  -1   8   4      124.05      120.45     32.97 o 
   0   8   4     1738.74     1809.86    175.79 o 
   1   8   4        0.36        0.00     19.81 o 
   2   8   4     2873.38     2985.20    183.38 o 
   3   8   4       13.13       72.91     35.46 o 
   4   8   4      669.55      675.64    101.84 o 
  -4   9   4        0.88       29.64     15.35 o 
  -3   9   4      473.98      476.49     50.53 o 
  -2   9   4       11.69        5.66      9.63 o 
  -1   9   4     1441.67     1541.24     86.81 o 
   0   9   4       88.47       94.39     33.54 o 
   1   9   4      488.76      445.54     72.02 o 
   2   9   4      149.85      101.74     38.72 o 
   3   9   4     1070.59     1087.86    123.67 o 
  -4  10   4      573.20      537.30     88.37 o 
  -3  10   4       47.73       19.55     22.42 o 
  -2  10   4      889.26      913.52     56.56 o 
  -1  10   4        3.29       14.36     17.68 o 
   0  10   4     1489.50     1480.94    128.13 o 
   1  10   4       19.57        0.00     17.99 o 
   2  10   4     1247.31     1380.48    137.92 o 
   3  10   4       33.04        0.00     24.43 o 
  -3  11   4      250.58      180.30     55.09 o 
  -2  11   4       28.27        9.22     10.52 o 
  -1  11   4      775.25      815.83     72.10 o 
   0  11   4       59.90       77.93     25.65 o 
   1  11   4      556.94      682.05     96.54 o 
   2  11   4        1.34       40.87     31.95 o 
  -2  12   4      182.15      178.52     30.88 o 
  -1  12   4        1.83       13.47     20.59 o 
   0  12   4     1173.36     1366.14    128.50 o 
   1  12   4        3.61        0.69     19.21 o 
  -5   0   5      317.85      378.85     66.32 o 
  -3   0   5     4532.40     4505.62    113.11 o 
  -1   0   5     4803.12     5117.75    102.60 o 
   1   0   5     7591.46     7579.14    142.25 o 
   3   0   5     2442.81     2386.10    142.66 o 
   5   0   5      446.57      453.04     75.18 o 
  -6   1   5      592.88      539.45     61.85 o 
  -5   1   5       18.21        7.71     13.29 o 
  -4   1   5     1851.42     1943.91     51.82 o 
  -3   1   5       11.46       12.86      6.43 o 
  -2   1   5     3671.79     3599.75     55.63 o 
  -1   1   5      386.82      391.56     16.74 o 
   0   1   5     6412.85     6398.26     69.92 o 
   1   1   5       20.64       22.41      9.97 o 
   2   1   5     2894.04     3006.29     83.43 o 
   3   1   5        1.79        0.00     12.35 o 
   4   1   5     2590.81     2461.41     94.49 o 
   5   1   5        8.89       15.03     14.02 o 
  -6   2   5        5.40        0.00     15.26 o 
  -5   2   5      651.19      755.03     69.23 o 
  -4   2   5       13.94       18.98      8.50 o 
  -3   2   5     2731.36     2983.17     71.14 o 
  -2   2   5       44.32       43.46      6.13 o 
  -1   2   5     3874.97     3769.67     55.60 o 
   0   2   5       11.54       25.34      9.39 o 
   1   2   5     3952.48     4059.95     97.86 o 
   2   2   5      168.78      166.91     25.59 o 
   3   2   5     1217.80     1154.85     58.90 o 
   4   2   5      164.89      196.11     59.01 o 
   5   2   5      506.55      478.59     58.40 o 
  -6   3   5      458.14      540.36     91.06 o 
  -4   3   5     1104.40     1076.30     60.90 o 
  -3   3   5       41.09       41.52     14.22 o 
  -2   3   5     3528.66     3566.87     60.16 o 
  -1   3   5        6.88       10.45      5.62 o 
   0   3   5     8465.19     8895.90     85.98 o 
   1   3   5      181.87      208.93     15.79 o 
   2   3   5     4031.07     4115.76    120.15 o 
   3   3   5       45.71       23.02     13.62 o 
   4   3   5     2263.15     2249.63    123.86 o 
   5   3   5        0.83        6.73     15.91 o 
  -5   4   5      908.84     1048.89    109.23 o 
  -4   4   5        0.22        0.00     10.53 o 
  -3   4   5     1094.91     1137.03     62.88 o 
  -2   4   5      536.25      562.35     22.30 o 
  -1   4   5     2372.26     2335.90     58.15 o 
   0   4   5      571.38      640.34     62.19 o 
   1   4   5     2904.98     3399.35    155.35 o 
   2   4   5       92.14       75.05      8.79 o 
   3   4   5      572.74      586.52     58.51 o 
   4   4   5       55.99       78.89     26.06 o 
   5   4   5      719.40      726.92    109.64 o 
  -5   5   5       15.34        0.00     24.47 o 
  -4   5   5     1662.68     1660.91     84.90 o 
  -3   5   5       29.90       29.40      8.48 o 
  -2   5   5     1087.43     1072.15     33.59 o 
  -1   5   5      176.15      111.15     25.68 o 
   0   5   5     6023.05     6360.03    105.05 o 
   1   5   5      271.19      296.38     50.20 o 
   2   5   5     1417.60     1283.90    109.92 o 
   3   5   5       21.33       12.05     13.91 o 
   4   5   5      929.54      959.68     78.06 o 
  -5   6   5      491.58      471.54     50.94 o 
  -4   6   5        6.02        0.00     16.40 o 
  -3   6   5      475.14      463.36     29.18 o 
  -2   6   5       32.59       20.13      7.95 o 
  -1   6   5     1574.79     1661.16    101.00 o 
   0   6   5       38.14       48.86     12.84 o 
   1   6   5     2543.32     2629.75    150.06 o 
   2   6   5        3.20        0.00     21.08 o 
   3   6   5      875.55      799.52     66.78 o 
   4   6   5        0.11       19.78     15.67 o 
  -5   7   5        3.17       22.47     21.22 o 
  -4   7   5      889.30      985.84    139.99 o 
  -3   7   5        2.80        0.79     12.24 o 
  -2   7   5     1468.49     1404.44     69.93 o 
  -1   7   5       74.80       64.35     25.73 o 
   0   7   5     1890.78     1846.38     58.87 o 
   1   7   5       45.95       25.47     20.99 o 
   2   7   5     1557.99     1397.64    124.75 o 
   3   7   5        9.88        0.00     23.72 o 
   4   7   5      273.87      260.59     42.95 o 
  -4   8   5       50.32       59.21     20.74 o 
  -3   8   5      280.14      211.41     58.31 o 
  -2   8   5       46.60       21.76     11.04 o 
  -1   8   5      765.11      713.84     75.87 o 
   0   8   5       22.83       38.21     21.97 o 
   1   8   5      520.58      412.54     67.21 o 
   2   8   5      125.81      149.70     45.71 o 
   3   8   5      564.38      616.56     93.13 o 
   4   8   5      136.20      189.03     39.32 o 
  -4   9   5      263.34      233.96     42.86 o 
  -3   9   5       21.79        5.67     20.49 o 
  -2   9   5     1505.59     1651.13     73.29 o 
  -1   9   5      137.36      130.56     34.96 o 
   0   9   5      810.74      875.32     95.45 o 
   1   9   5       58.96       49.15     30.35 o 
   2   9   5     1705.34     1639.43    147.25 o 
   3   9   5        0.80       48.84     33.46 o 
  -3  10   5      258.42      249.21     40.99 o 
  -2  10   5       10.35        0.00     21.00 o 
  -1  10   5      456.74      589.16     79.20 o 
   0  10   5        7.57       14.24     21.65 o 
   1  10   5      235.74      177.45     52.07 o 
   2  10   5        4.65       88.39     36.79 o 
   3  10   5      304.05      294.83     70.73 o 
  -3  11   5       20.46       17.65     41.46 o 
  -2  11   5      438.01      430.98     41.99 o 
  -1  11   5       32.04       47.33     20.99 o 
   0  11   5      556.32      538.43     84.54 o 
   1  11   5      120.01       70.36     39.41 o 
   2  11   5      425.02      465.61     85.32 o 
  -1  12   5      437.02      492.16     59.35 o 
   0  12   5       10.15        0.00     66.84 o 
   1  12   5      267.67      411.90     80.72 o 
  -6   0   6      131.75       94.45     37.32 o 
  -4   0   6      552.58      541.37     49.03 o 
  -2   0   6     2454.99     2371.57     73.69 o 
   0   0   6     3809.03     4144.49    155.14 o 
   2   0   6     3713.38     3626.20    171.62 o 
   4   0   6      244.66      223.19     52.92 o 
  -6   1   6        4.81        0.00     19.25 o 
  -5   1   6      595.84      624.74     57.08 o 
  -4   1   6        9.79        0.00      9.46 o 
  -3   1   6     2662.72     2532.38     73.84 o 
  -2   1   6      359.13      335.26     19.57 o 
  -1   1   6     2241.74     2120.15     51.09 o 
   0   1   6      456.44      445.43     22.74 o 
   1   1   6     2046.32     1948.77     78.84 o 
   2   1   6      966.82      980.71     64.79 o 
   3   1   6     2561.53     2586.32    113.64 o 
   4   1   6       55.69       66.57     23.19 o 
   5   1   6      471.66      585.75     64.58 o 
  -6   2   6      126.24      188.01     36.52 o 
  -5   2   6       14.91       36.37     16.96 o 
  -4   2   6      522.67      457.88     31.22 o 
  -3   2   6      206.45      242.71     28.78 o 
  -2   2   6      862.44      853.19     24.67 o 
  -1   2   6      471.15      473.94     24.53 o 
   0   2   6     2718.34     2703.84     79.28 o 
   1   2   6       46.71       27.37     10.33 o 
   2   2   6     1816.83     1896.70     84.63 o 
   3   2   6        7.88        0.00     16.42 o 
   4   2   6      780.89      846.51     72.99 o 
   5   2   6        1.66       11.18     15.21 o 
  -5   3   6      500.31      445.65     72.83 o 
  -4   3   6       61.19       48.71     15.24 o 
  -3   3   6     3122.73     3199.78    163.77 o 
  -2   3   6      152.88      126.51     12.57 o 
  -1   3   6     3690.32     3589.22    103.04 o 
   0   3   6       25.32       29.04     13.46 o 
   1   3   6     4033.84     4224.03     76.21 o 
   2   3   6      345.32      425.07     41.50 o 
   3   3   6     1752.20     1745.89     93.39 o 
   4   3   6       64.39       37.98     19.99 o 
  -5   4   6        3.78        0.00     22.14 o 
  -4   4   6      789.61      807.12     57.63 o 
  -3   4   6      202.74      198.19     43.11 o 
  -2   4   6      726.17      704.77     32.98 o 
  -1   4   6      274.72      229.64     24.69 o 
   0   4   6     1925.65     1873.75     43.44 o 
   1   4   6       57.05       47.80     14.05 o 
   2   4   6      952.58      897.58     68.78 o 
   3   4   6      579.14      499.99     51.37 o 
   4   4   6     1013.72     1043.13     81.87 o 
  -5   5   6      393.08      381.92     70.11 o 
  -4   5   6      151.43      165.32     29.25 o 
  -3   5   6     1688.34     1768.48     85.90 o 
  -2   5   6        0.70        3.50      3.84 o 
  -1   5   6     2352.38     2406.26    119.49 o 
   0   5   6      340.25      335.86     50.67 o 
   1   5   6     2807.60     2978.53    140.35 o 
   2   5   6      104.43      148.74     43.86 o 
   3   5   6     1494.31     1515.38    107.45 o 
   4   5   6        2.47        6.70     47.97 o 
  -5   6   6       14.62        0.00     16.93 o 
  -4   6   6      544.82      631.85     57.00 o 
  -3   6   6      136.86      116.93     16.06 o 
  -2   6   6     2506.94     2324.66     87.71 o 
  -1   6   6      308.65      357.52     50.20 o 
   0   6   6      761.47      787.71     80.93 o 
   1   6   6      161.74      172.52     43.16 o 
   2   6   6     1687.66     1681.01     87.44 o 
   3   6   6      207.57      173.74     67.23 o 
   4   6   6      356.77      276.75     45.63 o 
  -5   7   6      344.11      309.50     63.62 o 
  -4   7   6       20.04       16.85     32.80 o 
  -3   7   6      904.91      883.21    115.17 o 
  -2   7   6      143.72      139.21     25.86 o 
  -1   7   6     2284.54     2375.96    133.71 o 
   0   7   6        8.43        0.00      6.51 o 
   1   7   6     1542.54     1728.11    133.94 o 
   2   7   6       87.47      124.07     42.65 o 
   3   7   6     1617.19     1527.21     96.37 o 
   4   7   6       19.42        0.26     17.22 o 
  -4   8   6      193.82      183.05     35.54 o 
  -3   8   6        7.14       31.16     17.29 o 
  -2   8   6     1680.16     1643.16     83.67 o 
  -1   8   6       18.81       12.91     17.36 o 
   0   8   6      201.17      179.13     44.15 o 
   1   8   6       17.98       45.85     33.36 o 
   2   8   6     1006.52      895.14    107.77 o 
   3   8   6       19.97        0.00     44.46 o 
  -4   9   6       31.98        0.00     43.22 o 
  -3   9   6      766.36      682.40     64.90 o 
  -2   9   6       28.78        1.84      9.72 o 
  -1   9   6     1814.29     1959.72    137.47 o 
   0   9   6        0.10        0.00     25.65 o 
   1   9   6     1681.62     1468.10    135.71 o 
   2   9   6        5.86       10.50     24.44 o 
   3   9   6      740.46      697.20    105.99 o 
  -3  10   6        0.69        6.64     14.30 o 
  -2  10   6      374.77      360.29     37.59 o 
  -1  10   6       26.71       74.12     31.70 o 
   0  10   6      576.13      627.73     86.89 o 
   1  10   6        0.06        0.00     27.29 o 
   2  10   6      330.17      475.80     86.62 o 
  -2  11   6        2.89        0.00     13.16 o 
  -1  11   6      623.65      652.32     89.03 o 
   0  11   6        5.82        0.00     23.75 o 
   1  11   6     1028.13      969.77    121.43 o 
  -5   0   7      707.08      729.89     85.40 o 
  -3   0   7     1442.01     1418.02     59.55 o 
  -1   0   7     6574.83     6826.43    206.98 o 
   1   0   7     1573.55     1490.77    109.72 o 
   3   0   7     2524.45     2545.40    167.04 o 
  -5   1   7       40.11       67.93     20.96 o 
  -4   1   7      707.00      719.19     55.22 o 
  -3   1   7       93.91       88.79      9.81 o 
  -2   1   7     2527.50     2671.43     71.83 o 
  -1   1   7        0.76       13.59     11.09 o 
   0   1   7     1931.49     1912.92     62.02 o 
   1   1   7      321.66      305.86     35.75 o 
   2   1   7     1253.43     1183.44     89.88 o 
   3   1   7       40.34       26.40     15.07 o 
   4   1   7      603.70      598.45     63.02 o 
  -5   2   7      606.78      689.36     50.33 o 
  -4   2   7       37.69       41.36     11.34 o 
  -3   2   7      908.23      870.00     30.23 o 
  -2   2   7        0.81        0.00      6.91 o 
  -1   2   7     5399.43     5587.59    163.69 o 
   0   2   7     1053.39     1029.74     54.22 o 
   1   2   7     1903.86     2085.40    132.21 o 
   2   2   7        5.83        0.00     26.77 o 
   3   2   7     3224.48     3222.50    191.57 o 
   4   2   7       32.37       43.94     31.46 o 
  -5   3   7        2.09        0.00     31.05 o 
  -4   3   7     1274.77     1267.20     74.64 o 
  -3   3   7       53.09       45.68     26.24 o 
  -2   3   7     1023.77      972.31     36.36 o 
  -1   3   7       47.65       22.27     11.06 o 
   0   3   7     3444.48     3434.68     94.57 o 
   1   3   7       23.92       22.30      8.36 o 
   2   3   7      276.30      228.81     32.06 o 
   3   3   7      106.74      124.84     34.98 o 
   4   3   7      574.27      592.84     63.45 o 
  -5   4   7      602.03      636.02     91.72 o 
  -4   4   7        2.92        0.00     12.39 o 
  -3   4   7     1098.53      925.72     94.24 o 
  -2   4   7       73.67       87.24     13.49 o 
  -1   4   7     2614.83     2906.63     90.05 o 
   0   4   7        3.62        6.76      4.81 o 
   1   4   7     3135.77     3157.23     65.32 o 
   2   4   7       37.55       64.48     20.55 o 
   3   4   7     1476.97     1468.41     90.50 o 
   4   4   7        9.71        0.00     16.98 o 
  -5   5   7       57.82       70.65     35.07 o 
  -4   5   7      526.02      529.22     56.13 o 
  -3   5   7      403.04      364.51     40.06 o 
  -2   5   7      555.43      494.52     41.45 o 
  -1   5   7      104.03       96.20     29.53 o 
   0   5   7     2012.53     1842.62    105.24 o 
   1   5   7      120.19       95.63     25.07 o 
   2   5   7     1107.23     1198.62     73.24 o 
   3   5   7       64.31       51.25     31.92 o 
   4   5   7      568.96      657.35     68.45 o 
  -5   6   7      621.90      754.04    100.80 o 
  -4   6   7        6.25       14.39     28.90 o 
  -3   6   7     1423.54     1347.96    119.08 o 
  -2   6   7      121.71      100.49     21.66 o 
  -1   6   7     1520.48     1421.53    103.62 o 
   0   6   7       20.71       32.86     20.96 o 
   1   6   7     2658.35     2794.38     98.71 o 
   2   6   7       48.88       34.35     15.91 o 
   3   6   7      304.53      236.37     72.63 o 
   4   6   7        9.34        4.62     23.98 o 
  -4   7   7       85.09       60.23     23.58 o 
  -3   7   7        0.99        0.00     15.36 o 
  -2   7   7      734.60      644.80     52.33 o 
  -1   7   7        4.44        2.77     18.23 o 
   0   7   7      645.24      702.16     83.44 o 
   1   7   7       93.26       47.56     33.97 o 
   2   7   7     1376.53     1395.74     84.02 o 
   3   7   7       46.64        4.58     14.84 o 
  -4   8   7        1.26        0.00     18.19 o 
  -3   8   7      695.04      632.83    119.55 o 
  -2   8   7       33.21       14.17     12.53 o 
  -1   8   7     1338.56     1280.92    108.21 o 
   0   8   7      100.05      172.28     44.90 o 
   1   8   7     1173.43     1195.92    120.85 o 
   2   8   7        1.60        0.00     28.72 o 
   3   8   7      676.84      554.20     61.60 o 
  -4   9   7      154.11      187.42     38.94 o 
  -3   9   7       31.32       33.38     21.13 o 
  -2   9   7      508.25      475.81     59.90 o 
  -1   9   7       75.87       41.70     27.46 o 
   0   9   7      622.15      504.28     80.38 o 
   1   9   7       35.77      104.27     39.84 o 
   2   9   7      354.77      428.34     76.90 o 
  -3  10   7      499.17      417.77     54.93 o 
  -2  10   7        0.03        0.00     10.56 o 
  -1  10   7      576.97      609.43     85.32 o 
   0  10   7       19.53       61.21     31.30 o 
   1  10   7      825.50      609.85     94.81 o 
   2  10   7       28.18       34.70     24.48 o 
  -2  11   7      282.39      259.83     46.43 o 
  -1  11   7       20.76        0.00     16.62 o 
   0  11   7      359.91      482.27     82.60 o 
   1  11   7        8.65       14.31     22.88 o 
  -4   0   8     1469.10     1491.79     80.68 o 
  -2   0   8     1268.42     1225.39     99.06 o 
   0   0   8     1791.05     1838.49     95.74 o 
   2   0   8     2409.65     2439.87    161.29 o 
   4   0   8      700.51      615.63     96.91 o 
  -5   1   8      395.11      491.27     42.67 o 
  -4   1   8        5.13       14.89     10.56 o 
  -3   1   8     1018.95     1101.58     49.28 o 
  -2   1   8      248.70      267.31     52.51 o 
  -1   1   8     2559.26     2538.42     77.38 o 
   0   1   8       59.51       51.98     10.33 o 
   1   1   8     3927.89     4381.39    145.10 o 
   2   1   8       64.91       56.90     21.91 o 
   3   1   8      899.60      964.74     83.61 o 
   4   1   8        9.53       22.66     17.93 o 
  -5   2   8        3.76       19.77     11.01 o 
  -4   2   8     1245.67     1262.76     74.49 o 
  -3   2   8       88.65       36.06     16.70 o 
  -2   2   8     1835.60     1850.85     66.31 o 
  -1   2   8       31.80       23.83     11.27 o 
   0   2   8     2350.79     2183.28     84.94 o 
   1   2   8        1.41       10.58     16.09 o 
   2   2   8     3443.48     3488.66    195.18 o 
   3   2   8       69.37       49.75     30.87 o 
   4   2   8      698.80      496.77     86.45 o 
  -5   3   8      349.56      440.98     79.08 o 
  -4   3   8       34.23       32.04     14.34 o 
  -3   3   8      897.20      864.09     65.13 o 
  -2   3   8      215.08      221.02     23.61 o 
  -1   3   8     1686.09     1676.78     80.71 o 
   0   3   8      128.94      143.18     22.32 o 
   1   3   8     1052.05     1006.27     84.13 o 
   2   3   8      316.63      397.86     68.01 o 
   3   3   8      924.39     1318.77    131.05 o 
   4   3   8        2.08       63.09     35.90 o 
  -5   4   8       36.96        0.00     23.31 o 
  -4   4   8      945.26      913.14     73.06 o 
  -3   4   8      212.91      177.02     46.73 o 
  -2   4   8     1849.44     1856.86     67.01 o 
  -1   4   8        7.10        6.30     10.16 o 
   0   4   8     2226.22     2248.33     80.63 o 
   1   4   8       39.00       41.45      9.88 o 
   2   4   8     2492.31     2621.53    119.59 o 
   3   4   8       29.09       10.91     14.95 o 
   4   4   8      609.72      594.13     66.28 o 
  -5   5   8      135.27      159.96     49.82 o 
  -4   5   8       16.45       12.48     14.54 o 
  -3   5   8     1210.06     1028.82    107.62 o 
  -2   5   8        5.70        0.00     12.70 o 
  -1   5   8      659.80      626.08     70.52 o 
   0   5   8        9.72        0.00      7.67 o 
   1   5   8     1782.62     1719.85     89.94 o 
   2   5   8      171.53      141.84     27.59 o 
   3   5   8      705.98      618.23     62.13 o 
  -5   6   8       11.51       43.64     29.34 o 
  -4   6   8      570.43      572.50    100.70 o 
  -3   6   8       78.24       84.17     33.70 o 
  -2   6   8     1400.70     1455.81     78.27 o 
  -1   6   8        7.70        4.02     17.05 o 
   0   6   8     1375.49     1459.44    120.10 o 
   1   6   8       48.71       27.15     13.67 o 
   2   6   8      695.47      768.30     62.48 o 
   3   6   8        9.73        0.00     17.60 o 
  -4   7   8        0.12        0.00     18.10 o 
  -3   7   8      560.85      656.10     90.96 o 
  -2   7   8       66.98       72.84     20.69 o 
  -1   7   8      551.00      496.91     67.71 o 
   0   7   8        2.00        0.00     21.96 o 
   1   7   8      782.99      911.78    104.80 o 
   2   7   8        1.46       30.52     28.59 o 
   3   7   8      673.10      606.34     99.00 o 
  -4   8   8      264.76      287.85     45.19 o 
  -3   8   8        0.01       12.28     18.56 o 
  -2   8   8     1135.53     1117.75    128.46 o 
  -1   8   8       10.56        0.00     18.24 o 
   0   8   8     1343.76     1452.48    128.97 o 
   1   8   8        0.02       21.90     23.95 o 
   2   8   8      519.94      428.56     79.88 o 
  -3   9   8      187.65      160.93     35.10 o 
  -2   9   8       39.54       29.54     15.47 o 
  -1   9   8      410.80      424.64     69.80 o 
   0   9   8        4.71        2.20     20.60 o 
   1   9   8      111.05       35.57     25.16 o 
   2   9   8        3.00       20.12     28.18 o 
  -2  10   8      454.55      550.23     91.54 o 
  -1  10   8       28.84       28.45     23.74 o 
   0  10   8      888.90      894.87    111.55 o 
   1  10   8        0.96        0.00     29.35 o 
  -5   0   9      373.38      466.87     51.62 o 
  -3   0   9      245.90      308.49     57.62 o 
  -1   0   9     1087.43     1000.21     91.15 o 
   1   0   9      118.44      133.52     42.52 o 
   3   0   9      536.11      567.40     92.13 o 
  -5   1   9        3.49       16.54     17.42 o 
  -4   1   9      320.70      329.35     32.21 o 
  -3   1   9       32.77       36.35     16.79 o 
  -2   1   9     2493.98     2433.49    103.35 o 
  -1   1   9       12.59       16.89      4.53 o 
   0   1   9     2275.11     2188.73     79.07 o 
   1   1   9      212.77      234.20     39.61 o 
   2   1   9     1456.56     1492.94     95.88 o 
   3   1   9        5.85       21.34     20.19 o 
   4   1   9     1242.96     1127.50     95.63 o 
  -5   2   9      332.45      386.49     50.30 o 
  -4   2   9      106.04       96.84     27.90 o 
  -3   2   9      507.96      480.06     50.56 o 
  -2   2   9      115.71      114.72     25.11 o 
  -1   2   9     1505.41     1421.94     61.29 o 
   0   2   9       17.92       20.31     19.62 o 
   1   2   9      364.28      429.85     69.68 o 
   2   2   9        2.90        4.56     23.31 o 
   3   2   9      440.50      423.44     78.51 o 
  -5   3   9        1.14       17.78     20.92 o 
  -4   3   9      211.95      272.29     61.72 o 
  -3   3   9       75.41       35.93     17.01 o 
  -2   3   9     2114.29     2311.13     78.94 o 
  -1   3   9       12.03        8.78      9.76 o 
   0   3   9      698.07      696.86     65.11 o 
   1   3   9        8.58       11.81     11.89 o 
   2   3   9     2211.78     2196.76    165.57 o 
   3   3   9        0.01       39.25     30.91 o 
  -5   4   9      167.29      138.03     48.50 o 
  -4   4   9        0.02        0.00     11.53 o 
  -3   4   9      699.26      810.94     96.62 o 
  -2   4   9        5.09        0.00      8.87 o 
  -1   4   9      892.58      803.44     54.55 o 
   0   4   9      157.27      151.53     23.93 o 
   1   4   9     1045.94     1070.35    111.34 o 
   2   4   9      384.73      405.12     75.25 o 
   3   4   9      430.11      408.79     79.11 o 
  -4   5   9      718.51      737.98     64.30 o 
  -3   5   9       13.38       22.46     23.74 o 
  -2   5   9     1153.83     1223.63     73.38 o 
  -1   5   9      190.86      182.09     26.97 o 
   0   5   9     1717.07     1623.96     70.82 o 
   1   5   9      264.34      404.29     71.58 o 
   2   5   9     1272.86     1245.84    130.98 o 
   3   5   9       36.07        4.75     70.88 o 
  -4   6   9       11.56        0.00     12.52 o 
  -3   6   9      342.69      596.54     86.89 o 
  -2   6   9       11.97        1.97     37.30 o 
  -1   6   9      497.00      588.92     74.81 o 
   0   6   9      119.19      122.69     38.99 o 
   1   6   9      931.38     1061.66    117.30 o 
   2   6   9       86.99       24.03     32.00 o 
   3   6   9      688.08      493.03     90.60 o 
  -4   7   9      794.86      813.87    102.47 o 
  -3   7   9        4.44       24.40     27.90 o 
  -2   7   9      614.08      530.07     51.85 o 
  -1   7   9       19.61        0.00     23.47 o 
   0   7   9     1990.27     1944.55    149.75 o 
   1   7   9        5.41       47.11     28.61 o 
   2   7   9      546.36      505.74     85.92 o 
  -3   8   9      246.63      196.82     53.75 o 
  -2   8   9        2.01        0.00     16.11 o 
  -1   8   9      897.58     1017.53    106.45 o 
   0   8   9        2.77        0.00     23.74 o 
   1   8   9      626.55      562.64     91.30 o 
   2   8   9       24.77       22.71     28.06 o 
  -3   9   9        0.66       27.30     44.88 o 
  -2   9   9      476.54      382.85     77.13 o 
  -1   9   9       25.52       11.33     21.90 o 
   0   9   9      755.06      778.78    103.74 o 
   1   9   9       18.56       17.43     27.05 o 
  -1  10   9      444.95      521.39     81.48 o 
   0  10   9        6.04        7.16     23.64 o 
  -4   0  10      916.80     1004.13    114.34 o 
  -2   0  10      770.96      770.76     86.70 o 
   0   0  10     2954.64     3160.47    137.23 o 
   2   0  10     1127.90     1298.58    134.72 o 
  -5   1  10      641.84      737.16    106.43 o 
  -4   1  10       13.61       19.03     15.25 o 
  -3   1  10      864.47      915.17     71.47 o 
  -2   1  10       16.32       18.09     14.11 o 
  -1   1  10     1070.11      973.66     54.92 o 
   0   1  10      260.52      256.60     67.65 o 
   1   1  10     2875.29     3433.91    200.79 o 
   2   1  10        8.75        0.00     22.62 o 
   3   1  10      648.61      522.08     89.54 o 
  -5   2  10        8.41       58.92     31.66 o 
  -4   2  10      668.16      672.05     67.47 o 
  -3   2  10       10.79       24.72     17.37 o 
  -2   2  10     1239.89     1131.13     75.82 o 
  -1   2  10       70.50       74.84     16.90 o 
   0   2  10     1735.65     1729.99    119.30 o 
   1   2  10        0.40        1.88     15.37 o 
   2   2  10      817.40      920.87    110.81 o 
   3   2  10       64.38      101.97     43.06 o 
  -5   3  10      265.04      209.84     59.05 o 
  -4   3  10       10.08      115.05     46.22 o 
  -3   3  10      932.37     1002.55     75.90 o 
  -2   3  10        0.47        9.22     17.82 o 
  -1   3  10      886.40      932.00     53.13 o 
   0   3  10       65.15       31.91     13.97 o 
   1   3  10     2607.19     2533.01    160.01 o 
   2   3  10        8.14       16.02     25.46 o 
   3   3  10      759.31      854.83    115.61 o 
  -4   4  10      353.20      381.20     73.21 o 
  -3   4  10       55.15       48.69     29.45 o 
  -2   4  10     1075.97     1177.10     98.53 o 
  -1   4  10      125.90      153.46     22.99 o 
   0   4  10      867.95      909.98     59.24 o 
   1   4  10        4.10        0.00     21.31 o 
   2   4  10      813.06     1000.73    121.96 o 
   3   4  10        2.34       97.27     43.88 o 
  -4   5  10       91.45       88.42     41.89 o 
  -3   5  10      804.57      850.03    106.48 o 
  -2   5  10       32.46       43.91     46.91 o 
  -1   5  10     1103.16     1093.17     91.03 o 
   0   5  10       49.46       41.63     28.35 o 
   1   5  10      772.40      869.33    108.08 o 
   2   5  10       43.42        0.00     16.31 o 
  -4   6  10      208.77      196.21     42.98 o 
  -3   6  10       64.29       40.78     26.22 o 
  -2   6  10      305.30      336.89     43.13 o 
  -1   6  10       99.74       99.23     41.35 o 
   0   6  10      773.94      920.40    105.18 o 
   1   6  10       33.59       39.38     29.62 o 
   2   6  10      778.62     1006.15    125.30 o 
  -3   7  10      377.99      442.92     82.02 o 
  -2   7  10        0.69        4.33     12.86 o 
  -1   7  10     1258.27     1410.20    125.77 o 
   0   7  10       40.22       58.64     33.24 o 
   1   7  10      202.56      276.88     66.67 o 
   2   7  10        1.22        8.11     31.45 o 
  -3   8  10        0.23       44.16     31.27 o 
  -2   8  10      145.16       91.45     40.36 o 
  -1   8  10        3.81        0.00     22.95 o 
   0   8  10      464.86      620.71     91.94 o 
   1   8  10        0.39        0.00     41.79 o 
  -2   9  10        7.98        2.80     28.32 o 
  -1   9  10      565.48      715.51     96.25 o 
   0   9  10        0.48        0.00     21.30 o 
  -3   0  11     1142.54     1153.79    118.63 o 
  -1   0  11     1567.73     1363.48    117.00 o 
   1   0  11     1870.90     2059.34    171.50 o 
   3   0  11     1180.82     1121.65    141.08 o 
  -4   1  11      159.62      201.29     37.83 o 
  -3   1  11       14.00       22.39     14.61 o 
  -2   1  11      434.81      427.90     49.21 o 
  -1   1  11       20.94       47.15     19.30 o 
   0   1  11      266.21      234.82     30.03 o 
   1   1  11        0.58       29.10     25.21 o 
   2   1  11      276.93      346.09     73.67 o 
  -4   2  11        4.67       17.02     14.19 o 
  -3   2  11      918.43      890.93     91.07 o 
  -2   2  11        0.12        0.00     10.48 o 
  -1   2  11     1184.25     1266.88     65.52 o 
   0   2  11       79.27       59.99     21.02 o 
   1   2  11     1087.23     1059.21    106.03 o 
   2   2  11        3.67        0.00     23.38 o 
  -4   3  11      135.34      178.99     53.46 o 
  -3   3  11        3.55        8.74     14.63 o 
  -2   3  11      671.04      623.98     46.81 o 
  -1   3  11      188.15      136.60     22.60 o 
   0   3  11      712.34      730.17     58.23 o 
   1   3  11       31.84       27.82     23.87 o 
   2   3  11      497.10      522.87     90.19 o 
  -4   4  11        0.77        0.00     22.98 o 
  -3   4  11      738.11      606.91     61.55 o 
  -2   4  11       74.55       76.96     18.31 o 
  -1   4  11      888.32      873.75     54.46 o 
   0   4  11      183.65      105.21     39.88 o 
   1   4  11      888.37      971.60    115.96 o 
   2   4  11        9.43        0.00     34.46 o 
  -4   5  11      182.14       92.32     39.63 o 
  -3   5  11       28.32        4.19     18.61 o 
  -2   5  11      549.64      606.35     46.16 o 
  -1   5  11      134.24      118.79     21.28 o 
   0   5  11      333.85      241.24     57.04 o 
   1   5  11       21.00       39.37     25.66 o 
   2   5  11      701.19      807.16    114.24 o 
  -3   6  11      542.23      686.74    102.68 o 
  -2   6  11        2.15       11.14     13.43 o 
  -1   6  11      831.35      776.19     95.34 o 
   0   6  11       24.26        0.00     26.55 o 
   1   6  11     1119.16     1204.68    134.59 o 
  -3   7  11        9.18       56.66     42.48 o 
  -2   7  11      355.57      304.74     71.15 o 
  -1   7  11       11.27        0.00     23.50 o 
   0   7  11      393.09      383.33     73.04 o 
   1   7  11        0.66        0.00     30.53 o 
  -2   8  11       33.31      105.02     46.08 o 
  -1   8  11      503.72      517.70     84.99 o 
   0   8  11        0.08        0.00     24.13 o 
  -4   0  12      568.28      577.09     93.37 o 
  -2   0  12      315.17      307.14     62.64 o 
   0   0  12     1696.61     1549.42    130.60 o 
   2   0  12      614.37      688.56    111.41 o 
  -4   1  12        2.07       12.02     16.31 o 
  -3   1  12      592.87      685.52     67.26 o 
  -2   1  12        3.74        0.00     15.01 o 
  -1   1  12      433.24      389.48     47.32 o 
   0   1  12       24.88       21.03     14.03 o 
   1   1  12      786.13      837.05    124.10 o 
   2   1  12        0.05        0.00     24.84 o 
  -4   2  12      341.22      413.14     56.94 o 
  -3   2  12       21.38       11.64     15.60 o 
  -2   2  12      270.68      300.43     43.43 o 
  -1   2  12       15.99       17.25     11.17 o 
   0   2  12     1308.05     1325.30     85.29 o 
   1   2  12      108.73      225.65     61.40 o 
   2   2  12      499.40      630.54    104.69 o 
  -4   3  12        7.93        0.00     28.32 o 
  -3   3  12      304.97      329.63     48.09 o 
  -2   3  12        5.88        7.97     12.28 o 
  -1   3  12     1306.96     1403.52     72.56 o 
   0   3  12        2.15       18.48     25.18 o 
   1   3  12      289.45      402.31     79.29 o 
   2   3  12        0.21        0.00     38.82 o 
  -3   4  12       13.48        0.00     26.66 o 
  -2   4  12      487.82      476.23     56.70 o 
  -1   4  12       18.24       34.69     14.09 o 
   0   4  12      699.21      805.45    103.46 o 
   1   4  12       10.27       21.93     25.93 o 
  -3   5  12      190.27      158.79     54.50 o 
  -2   5  12        0.26        0.00     12.22 o 
  -1   5  12      651.24      781.96     82.48 o 
   0   5  12      104.13       93.42     39.56 o 
   1   5  12      498.40      539.46     93.21 o 
  -2   6  12      708.37      825.74    114.86 o 
  -1   6  12       38.80       20.77     30.32 o 
   0   6  12      418.41      474.15     82.86 o 
  -1   7  12      287.73      384.37     73.31 o 
  -3   0  13      416.83      513.47     85.96 o 
  -1   0  13      231.15      186.42     50.01 o 
   1   0  13      448.40      459.89     75.59 o 
  -3   1  13        4.93       22.64     27.30 o 
  -2   1  13      843.92      884.57    122.62 o 
  -1   1  13       72.80       48.16     19.93 o 
   0   1  13     1208.48     1139.79     82.81 o 
   1   1  13        2.46        0.00     33.49 o 
  -3   2  13      190.33      163.19     41.13 o 
  -2   2  13        8.79        2.79     16.77 o 
  -1   2  13      487.24      591.96     60.45 o 
   0   2  13        0.67       41.80     16.05 o 
   1   2  13      388.25      444.70     86.37 o 
  -3   3  13       15.11        0.00     12.16 o 
  -2   3  13      798.98      720.06     69.10 o 
  -1   3  13       73.74       55.89     23.15 o 
   0   3  13      656.20      670.42    100.77 o 
   1   3  13       36.78       59.72     42.82 o 
  -2   4  13       66.46        8.31     19.57 o 
  -1   4  13      421.23      471.94    100.40 o 
   0   4  13        4.19       18.64     25.29 o 
  -2   5  13      426.60      292.95     70.51 o 
  -1   5  13        3.49        0.00     21.66 o 
  -2   0  14      205.59      249.76     61.30 o 
   0   0  14       82.01       38.41     26.68 o 
  -2   1  14        0.03       54.37     22.55 o 
  -1   1  14      518.01      508.57     59.38 o 
  -2   2  14      326.79      355.34     92.52 o 
  -1   2  14        0.49        0.00     13.82 o 
                                                 
